# Supplementary material for: Prioritization of Eleven-Nineteen-Leukemia Inhibitors as Orally Available Drug Candidates for Acute Myeloid Leukemia
Source: J Med Chem. 2024 Nov 12;67(22):20100–17. doi: 10.1021/acs.jmedchem.4c01337 (PMC11613437; doi:10.1021/acs.jmedchem.4c01337)
Supplement: Supplementary file 2 — jm4c01337_si_002.csv [file jm4c01337_si_002.csv]

						Stability of ENL inhibitors in human plasma.	Stability of ENL inhibitors in human liver microsome		Cellular IC50 (?M)				PK Parameters (PO)
Compound	Smiles	Alpha IC50 (nM) for ENL YEATS	Kd (nM) for ENL YEATS	NanoBRET IC50 (?M)	?LogD (pH 7.4)	?% of parent compound remaining(after 2h incubation)	t1/2 (min)	CLint, pred (mL/min/kg)	MOLM-13 (8-days incubation)	MV4-11 (8-days incubation)	JURKAT(8-days incubation)	Hek 293T (3-days incubation)	t1/2 (h)
1	O=C(NCC1=CC=C(SC)C=C1)C(C=C2)=CN3C2=NN=C3			1.26 ¡À 0.38	1.19	84.81 ¡À 6.84	80.65 ¡À 17.50	22.23 ¡À 4.76
7	O=C(NCC1=CC=C(CN(C)C)C=C1)C(C=C2)=CN3C2=NN=C3			> 80	0.28
8	O=C(NCC1=CC=C(CN2CCCCC2)C=C1)C(C=C3)=CN4C3=NN=C4			> 80	0.11
9	O=C(NCC1=CC=C(CN2CCOCC2)C=C1)C(C=C3)=CN4C3=NN=C4			> 80	-0.1
11	O=C(NCC1=CC=C(CN2CCC2)C=C1)C(C=C3)=CN4C3=NN=C4			> 80	0.17
12	O=C(NCC1=CC=C(CN2C(C)CC2)C=C1)C(C=C3)=CN4C3=NN=C4			1.34 ¡À 0.18	-0.07	85.32 ¡À 3.24	81.01 ¡À 7.02	21.56 ¡À 1.89
13	O=C(NCC1=CC=C(CN2C(C(C)C)CC2)C=C1)C(C=C3)=CN4C3=NN=C4	1264 ¡À 128		4.29 ¡À 0.59	0.31	95.58 ¡À 1.20	426.80 ¡À 39.81	4.09 ¡À 0.38	6.01 ¡À 0.83	6.72 ¡À 1.09	22.04 ¡À 1.79	> 64.00	0.84
13 (R)	O=C(NCC1=CC=C(CN2[C@@H](C(C)C)CC2)C=C1)C(C=C3)=CN4C3=NN=C4	2260
13 (S)	O=C(NCC1=CC=C(CN2[C@H](C(C)C)CC2)C=C1)C(C=C3)=CN4C3=NN=C4	970
14	O=C(NCC1=CC=C(CN2C(C(C)(C)C)CC2)C=C1)C(C=C3)=CN4C3=NN=C4			> 20	0.42	97.60 ¡À 0.74	718.81 ¡À 44.47	2.42 ¡À 0.14
15	O=C(NCC1=CC=CC(CN2CCC2)=C1)C(C=C3)=CN4C3=NN=C4			3.26 ¡À 0.53	0.29	94.94 ¡À 2.81	254.05 ¡À 36.17	6.93 ¡À 1.01
24	O=C(NCC1=CC=C(CNC2=NC=C(F)C=N2)C=C1)C(C=C3)=CN4C3=NN=C4			3.46 ¡À 0.43	0.96	88.42 ¡À 4.98	175.42 ¡À 13.22	9.95 ¡À 0.77
YR-D-120	O=C(C(C=C1)=CN2C1=NN=C2)NC3=CC(NC(CN4CCC[C@@H]4C)=C5)=C5C=N3	183 ¡À 25	645	2.02 ¡À 0.22	0.08	83.10 ¡À 3.49	368.92 ¡À 34.91	4.76 ¡À 0.71	3.61 ¡À 0.49	3.28 ¡À 0.65	> 64.00	> 64.00
YR-D-121	O=C(C(C=C1)=CN2C1=NN=C2)NC3=CC(NC(CN4CCC4C5CC5)=C6)=C6C=N3	264 ¡À 64	1342	2.36 ¡À 0.5	0.13	82.54 ¡À 6.09	497.64 ¡À 40.27	3.51 ¡À 0.35	6.96 ¡À 1.21	14.16 ¡À 2.64
SR-C-107	CC(C)C1N(CC2=CC(C=NC(NC(C(C=C3)=CN4C3=NN=C4)=O)=C5)=C5N2)CC1	121 ¡À 28	565	1.48¡À 0.28	0.82	86.77 ¡À 4.67	201.90 ¡À 25.24	8.69 ¡À 0.01	2.57 ¡À 0.28	1.73 ¡À 0.18
SR-C-107 (R)	CC([C@H]1CCN1CC2=CC(C=NC(NC(C(C=C3)=CN4C3=NN=C4)=O)=C5)=C5N2)C	40 ¡À 8	144	0.59 ¡À 0.26	0.97	90.54 ¡À 2.86	418.30 ¡À 39.58	4.18 ¡À 0.38	1.25 ¡À 0.18	0.81 ¡À 0.15			1.41
SR-C-107 (S)	CC([C@@H]1CCN1CC2=CC(C=NC(NC(C(C=C3)=CN4C3=NN=C4)=O)=C5)=C5N2)C	1380 ¡À 321		5.67 ¡À 0.95	0.89	89.11 ¡À 6.07	165.52 ¡À 38.37	10.95 ¡À 2.91
